# Supplementary material for: Structural basis of phosphatidylcholine recognition by the C2–domain of cytosolic phospholipase A2α
Source: eLife. 2019 May 3;8:e44760. doi: 10.7554/eLife.44760 (PMC6550875; doi:10.7554/eLife.44760)
Supplement: Figure 3—source data 2. [file elife-44760-fig3-data2.zip]

Archive with 20 entries (18 files):
- Brown Raw Data Files/Khalf/
- Brown Raw Data Files/Khalf/2018-08-01_kinetics 250ng WT and mut22 Y96A PAPC 2mM Tx100 KmB, 10 Concentrations.xlsx
- Brown Raw Data Files/Khalf/2018-08-03_kinetics 250ng WT and mut19 N65D PAPC 2mM Tx100 KmB, 10 Concentrations.xlsx
- Brown Raw Data Files/Khalf/2018-08-04_kinetics 250ng WT and mut17 N64A PAPC 2mM Tx100 KmB, 10 Concentrations.xlsx
- Brown Raw Data Files/Khalf/2018-08-07_kinetics 250ng WT and mut23 Y96F PAPC 2mM Tx100 KmB, 10 Concentrations.xlsx
- Brown Raw Data Files/Khalf/2018-08-11_kinetics 250ng Mut 17 N64A and mut19 N65D PAPC 2mM Tx100 KmB, 10 Concentrations_2.xlsx
- Brown Raw Data Files/Khalf/2018-08-12_kinetics 250ng Mut 17 N64A and mut19 N65D PAPC 2mM Tx100 KmB, 10 Concentrations_3.xlsx
- Brown Raw Data Files/Khalf/2018-08-13_kinetics 250ng Mut 17 N64A and mut19 N65D PAPC 2mM Tx100 KmB, 10 Concentrations_4.xlsx
- Brown Raw Data Files/Khalf/2018-08-14_kinetics 250ng Mut 22 Y96A and mut23 Y96F PAPC 2mM Tx100 KmB, 10 Concentrations_2.xlsx
- Brown Raw Data Files/Khalf/2018-08-15_kinetics 250ng Mut 22 Y96A and mut23 Y96F PAPC 2mM Tx100 KmB, 10 Concentrations_3.xlsx
- Brown Raw Data Files/Khalf/2018-08-16_kinetics 250ng Mut 22 Y96A and mut23 Y96F PAPC 2mM Tx100 KmB, 10 Concentrations_4.xlsx
- Brown Raw Data Files/KsA/
- Brown Raw Data Files/KsA/2018-02-23_kinetics KsA wt and mut 19_2 3mm Tx PAPC.xlsx
- Brown Raw Data Files/KsA/2018-02-23_kinetics KsA wt and mut 19_2 3mm Tx PAPC_02.xlsx
- Brown Raw Data Files/KsA/2018-02-23_kinetics KsA wt and mut 22 3mm Tx PAPC.xlsx
- Brown Raw Data Files/KsA/2018-03-05_kinetics KsA wt and mut 22 3mm Tx PAPC_02.xlsx
- Brown Raw Data Files/KsA/2018-03-07_kinetics KsA wt and mut 17 3mm Tx PAPC.xlsx
- Brown Raw Data Files/KsA/2018-03-08_kinetics KsA wt and mut 17 3mm Tx PAPC_02.xlsx
- Brown Raw Data Files/KsA/2018-03-12_kinetics KsA wt and mut 23 3mm Tx PAPC.xlsx
- Brown Raw Data Files/KsA/2018-03-13_kinetics KsA wt and mut 23 3mm Tx PAPC_02.xlsx
